# Supplementary material for: Identification of the ZmDUF966 Gene Family in Maize, Analysis of Its Expression Under Cold Stress, and Preliminary Investigation of the ZmDUF966-10 Regulatory Network
Source: Biology (Basel). 2026 Mar 23;15(6):514. doi: 10.3390/biology15060514 (PMC13023492; doi:10.3390/biology15060514)
Supplement: Supplementary file 1 [file biology-15-00514-s001.zip]

Archive with 2 entries (2 files):
- Supplementary Data 1.xlsx
- Supplementary Material.pdf
