# Supplementary material for: Identification of the ZmDUF966 Gene Family in Maize, Analysis of Its Expression Under Cold Stress, and Preliminary Investigation of the ZmDUF966-10 Regulatory Network
Source: Biology (Basel). 2026 Mar 23;15(6):514. doi: 10.3390/biology15060514 (PMC13023492; doi:10.3390/biology15060514)
Supplement: Supplementary file 1 [file biology-15-00514-s001.zip › Supplementary Data 1.xlsx]

## Sheet: Sheet1
	transcriptName	Pfam	Panther	ec	KOG	KO	GO	Best-hit-arabi-name	Best-hit-arabi-defline	Best-hit-clamy-name	Best-hit-clamy-defline	Best-hit-rice-name	Best-hit-rice-defline
1	Zm00001eb009600_T001	PF01554	PTHR11206:SF92	KOG1347		K03327	GO:0015297 GO:0016020 GO:0042910 GO:0055085	AT1G58340	(1 of 1) PTHR11206:SF92 - MATE EFFLUX FAMILY PROTEIN	Cre01.g027764	(1 of 6) PTHR11206:SF103 - MATE EFFLUX FAMILY PROTEIN	LOC_Os03g12790	(1 of 1) PTHR11206:SF92 - MATE EFFLUX FAMILY PROTEIN
2	Zm00001eb362480_T001	PF02496	PTHR33801:SF8									LOC_Os01g73250	(1 of 6) PF02496 - ABA/WDS induced protein (ABA_WDS)
3	Zm00001eb355990_T001	PF00280	PTHR33091:SF55				GO:0004867 GO:0009611	AT2G38870	(1 of 3) PTHR33091:SF103 - SERINE PROTEASE INHIBITOR, POTATO INHIBITOR I-TYPE FAMILY PROTEIN-RELATED			LOC_Os12g36210	(1 of 2) PTHR33091:SF93 - OS12G0548700 PROTEIN
4	Zm00001eb210370_T004	PF04539 PF04542 PF04545	PTHR30603:SF47			K03086	GO:0003700 GO:0006352 GO:0006355	AT2G36990	(1 of 1) PTHR30603:SF47 - RNA POLYMERASE SIGMA FACTOR SIGF, CHLOROPLASTIC	Cre03.g194950	(1 of 1) PF04539//PF04542//PF04545 - Sigma-70 region 3 (Sigma70_r3) // Sigma-70 region 2 (Sigma70_r2) // Sigma-70, region 4 (Sigma70_r4)	LOC_Os08g14450	(1 of 1) PTHR30603:SF47 - RNA POLYMERASE SIGMA FACTOR SIGF, CHLOROPLASTIC
5	Zm00001eb253820_T001	PF00120 PF03951	PTHR20852:SF93		EC:6.3.1.2	K01915	GO:0003824 GO:0004356 GO:0006542 GO:0006807	AT5G37600	(1 of 1) PTHR20852:SF115 - GLUTAMINE SYNTHETASE CYTOSOLIC ISOZYME 1-1	Cre02.g113200	(1 of 2) PTHR20852:SF93 - GLUTAMINE SYNTHETASE CYTOSOLIC ISOZYME 1-4	LOC_Os02g50240	(1 of 1) PTHR20852:SF93 - GLUTAMINE SYNTHETASE CYTOSOLIC ISOZYME 1-4
5	Zm00001eb190340_T001	PF00120 PF03951	PTHR20852:SF93		EC:6.3.1.2	K01915	GO:0003824 GO:0004356 GO:0006542 GO:0006807	AT5G37600	(1 of 1) PTHR20852:SF115 - GLUTAMINE SYNTHETASE CYTOSOLIC ISOZYME 1-1	Cre02.g113200	(1 of 2) PTHR20852:SF93 - GLUTAMINE SYNTHETASE CYTOSOLIC ISOZYME 1-4	LOC_Os02g50240	(1 of 1) PTHR20852:SF93 - GLUTAMINE SYNTHETASE CYTOSOLIC ISOZYME 1-4
6	Zm00001eb153360_T001	PF05670	PTHR13049:SF3	KOG3272				AT5G11500	(1 of 1) PTHR13049:SF2 - COILED-COIL DOMAIN-CONTAINING PROTEIN 25	Cre06.g275300	(1 of 1) PTHR13049:SF2 - COILED-COIL DOMAIN-CONTAINING PROTEIN 25	LOC_Os01g54670	(1 of 2) KOG3272 - Predicted coiled-coil protein
7	Zm00001eb076840_T001	PF00574	PTHR10381:SF11	KOG0840	EC:3.4.21.92	K01358	GO:0004176 GO:0004252 GO:0006508	AT5G23140	(1 of 1) PTHR10381:SF11 - ATP-DEPENDENT CLP PROTEASE PROTEOLYTIC SUBUNIT, MITOCHONDRIAL-RELATED	Cre12.g521450	(1 of 2) PTHR10381:SF11 - ATP-DEPENDENT CLP PROTEASE PROTEOLYTIC SUBUNIT, MITOCHONDRIAL-RELATED	LOC_Os04g44400	(1 of 1) PTHR10381:SF11 - ATP-DEPENDENT CLP PROTEASE PROTEOLYTIC SUBUNIT, MITOCHONDRIAL-RELATED
8	Zm00001eb141080_T002	PF00043 PF13417	PTHR11260:SF580	KOG0406	EC:2.5.1.18	K00799		AT3G09270	(1 of 1) PTHR11260:SF676 - GLUTATHIONE S-TRANSFERASE U8	Cre01.g044700	(1 of 1) 1.8.5.1//2.5.1.18 - glutathione dehydrogenase (ascorbate). / glutathione dehydrogenase (ascorbate). // glutathione transferase. / S-(hydroxyalkyl)glutathione lyase.	LOC_Os03g39850	(1 of 3) PTHR11260:SF763 - GLUTATHIONE TRANSFERASE
9	Zm00001eb280500_T003	PF00170 PF14144	PTHR45693:SF1			K14431	GO:0003700 GO:0006351 GO:0006355 GO:0043565	AT1G68640	(1 of 1) PTHR45693:SF1 - TRANSCRIPTION FACTOR PERIANTHIA			LOC_Os06g15480	(1 of 3) PTHR45693:SF1 - TRANSCRIPTION FACTOR PERIANTHIA
10	Zm00001eb098880_T001		PTHR34464:SF3					AT5G65480	(1 of 1) PTHR34464:SF10 - BNAANNG04910D PROTEIN			LOC_Os09g20930
11	Zm00001eb407630_T001	PF01419	PTHR46506:SF76					AT1G73040	(1 of 6) PTHR47293:SF15 - JACALIN-RELATED LECTIN 19			LOC_Os12g09700	(1 of 6) PTHR46506:SF1 - OS01G0354100 PROTEIN
12	Zm00001eb392430_T002	PF00892	PTHR31218:SF189				GO:0016020	AT3G45870	(1 of 1) PTHR31218:SF226 - WAT1-RELATED PROTEIN			LOC_Os06g49500	(1 of 1) PTHR31218:SF177 - WAT1-RELATED PROTEIN
13	Zm00001eb440720_T001						GO:0003677 GO:0006355	AT1G01720	(1 of 1) PTHR31719:SF183 - NAC DOMAIN-CONTAINING PROTEIN 2			LOC_Os03g60080	(1 of 3) PTHR31719:SF261 - NAC DOMAIN-CONTAINING PROTEIN 2
13	Zm00001eb062170_T001	PF02365	PTHR31719:SF261				GO:0003677 GO:0006355	AT5G08790	(1 of 2) PTHR31719:SF94 - PROTEIN ATAF2			LOC_Os03g60080	(1 of 3) PTHR31719:SF261 - NAC DOMAIN-CONTAINING PROTEIN 2
14	Zm00001eb266370_T001	PF00249	PTHR45675:SF135			K09422		AT5G59780	(1 of 1) PTHR45675:SF93 - TRANSCRIPTION FACTOR MYB59	Cre16.g677382	(1 of 1) PTHR47999:SF143 - TRANSCRIPTION FACTOR MYB7	LOC_Os01g74410	(1 of 1) PTHR45675:SF7//PTHR47997:SF34 - TRANSCRIPTION FACTOR MYB48 // HTH MYB-TYPE DOMAIN-CONTAINING PROTEIN
15	Zm00001eb330890_T001		PTHR31257:SF11					AT2G39050	(1 of 6) IPR035992 - Ricin B-like lectins			LOC_Os07g48500	(1 of 1) PTHR31257:SF11 - RICIN B-LIKE LECTIN R40G3
15	Zm00001eb330900_T001		PTHR31257:SF11					AT2G39050	(1 of 6) IPR035992 - Ricin B-like lectins			LOC_Os07g48500	(1 of 1) PTHR31257:SF11 - RICIN B-LIKE LECTIN R40G3
16	Zm00001eb254510_T001	PF01494	PTHR42685:SF4		EC:1.3.1.83	K10960	GO:0071949	AT1G74470	(1 of 1) 1.3.1.83 - geranylgeranyl diphosphate reductase. / geranylgeranyl reductase.	Cre01.g050950	(1 of 1) 1.3.1.83 - geranylgeranyl diphosphate reductase. / geranylgeranyl reductase.	LOC_Os02g51080	(1 of 2) 1.3.1.83 - geranylgeranyl diphosphate reductase. / geranylgeranyl reductase.
17	Zm00001eb204410_T001	PF00355	PTHR10134:SF50	KOG1671	EC:1.10.9.1	K02636	GO:0016020 GO:0051537	AT4G03280	(1 of 1) K02636 - cytochrome b6-f complex iron-sulfur subunit (petC)	Cre11.g467689	(1 of 1) K02636 - cytochrome b6-f complex iron-sulfur subunit (petC)	LOC_Os07g37030	(1 of 1) K02636 - cytochrome b6-f complex iron-sulfur subunit (petC)
18	Zm00001eb335070_T001	PF02265	PTHR33146:SF21		EC:3.1.30.2		GO:0003676 GO:0004519 GO:0006308 GO:0016788	AT4G21585	(1 of 1) PTHR33146:SF26 - ENDONUCLEASE 4			LOC_Os01g03730	(1 of 1) PTHR33146:SF21 - ASPERGILLUS NUCLEASE S(1)
19	Zm00001eb218560_T002	PF00226 PF00684 PF01556	PTHR43888:SF10	KOG0712		K09503	GO:0006457 GO:0031072 GO:0051082	AT3G44110	(1 of 2) K09503 - DnaJ homolog subfamily A member 2 (DNAJA2)	Cre17.g701500	(1 of 1) K09503 - DnaJ homolog subfamily A member 2 (DNAJA2)	LOC_Os03g44620	(1 of 2) PTHR43888:SF10 - DNAJ-LIKE-2, ISOFORM A
20	Zm00001eb036640_T001	PF02136	PTHR12612:SF28	KOG2104				AT1G27310	(1 of 1) PTHR12612:SF0 - NUCLEAR TRANSPORT FACTOR 2	Cre07.g316000	(1 of 1) PTHR12612:SF0 - NUCLEAR TRANSPORT FACTOR 2	LOC_Os08g42000	(1 of 1) PTHR12612:SF28 - NUCLEAR TRANSPORT FACTOR 2
20	Zm00001eb175200_T002	PF02136	PTHR12612:SF28	KOG2104				AT1G27310	(1 of 1) PTHR12612:SF0 - NUCLEAR TRANSPORT FACTOR 2	Cre07.g316000	(1 of 1) PTHR12612:SF0 - NUCLEAR TRANSPORT FACTOR 2	LOC_Os08g42000	(1 of 1) PTHR12612:SF28 - NUCLEAR TRANSPORT FACTOR 2
21	Zm00001eb116730_T002	PF00076 PF00098	PTHR48031:SF5	KOG0107		K12885	GO:0003676 GO:0003723 GO:0008270	AT5G04280	(1 of 3) K12885 - heterogeneous nuclear ribonucleoprotein G (RBMX, HNRNPG)	Cre12.g560300	(1 of 2) K12741 - heterogeneous nuclear ribonucleoprotein A1/A3 (HNRNPA1_3)	LOC_Os07g08960	(1 of 1) PTHR48031:SF5 - GLYCINE-RICH RNA-BINDING PROTEIN 7
22	Zm00001eb033880_T001	PF05691	PTHR31268:SF29					AT1G55740	(1 of 1) PTHR31268:SF29 - GALACTINOL--SUCROSE GALACTOSYLTRANSFERASE 1-RELATED			LOC_Os08g38710	(1 of 2) PTHR31268:SF29 - GALACTINOL--SUCROSE GALACTOSYLTRANSFERASE 1-RELATED
22	Zm00001eb033870_T001	PF05691	PTHR31268:SF29			K06617		AT1G55740	(1 of 1) PTHR31268:SF29 - GALACTINOL--SUCROSE GALACTOSYLTRANSFERASE 1-RELATED	Cre16.g666334	(1 of 1) 2.4.1.82 - galactinol--sucrose galactosyltransferase. / raffinose synthase.	LOC_Os08g38710	(1 of 2) PTHR31268:SF29 - GALACTINOL--SUCROSE GALACTOSYLTRANSFERASE 1-RELATED
23	Zm00001eb246600_T001							AT2G31380	(1 of 1) PTHR31832:SF47 - B-BOX ZINC FINGER PROTEIN 25			LOC_Os02g39360	(1 of 1) PTHR31832:SF41 - B-BOX ZINC FINGER PROTEIN 24
24	Zm00001eb164610_T001
25	Zm00001eb403900_T001									Cre13.g570150	(1 of 1) PTHR21689:SF2 - PROTEIN LIN-9 HOMOLOG
26	Zm00001eb061820_T001	PF03763	PTHR31471:SF89					AT2G41870	(1 of 1) PTHR31471:SF87 - REMORIN 4.2			LOC_Os03g59360	(1 of 1) PTHR31471:SF89 - OS03G0808300 PROTEIN
27	Zm00001eb322270_T001	PF00201	PTHR48048:SF18				GO:0008194	AT3G21800	(1 of 4) PTHR48048:SF45 - GLYCOSYLTRANSFERASE	Cre09.g406750	(1 of 1) K00699 - glucuronosyltransferase (UGT)	LOC_Os07g32010	(1 of 1) PTHR48048:SF45 - GLYCOSYLTRANSFERASE
28	Zm00001eb121780_T001	PF01764	PTHR31403:SF50	KOG4569	EC:3.1.1.26 EC:3.1.1.3 EC:3.1.1.32		GO:0006629	AT1G06800	(1 of 1) PTHR31403:SF43 - PHOSPHOLIPASE A1-IGAMMA1, CHLOROPLASTIC	Cre09.g391986	(1 of 1) PTHR31828:SF1 - PHOSPHOLIPASE A1-IIALPHA-RELATED	LOC_Os05g32380	(1 of 1) PTHR31403:SF51 - PHOSPHOLIPASE A1-IGAMMA2, CHLOROPLASTIC
28	Zm00001eb121770_T001
29	Zm00001eb138650_T001	PF05479	PTHR36814:SF1			K02701	GO:0009522 GO:0015979	AT5G64040	(1 of 1) K02701 - photosystem I subunit PsaN (psaN)	Cre02.g082500	(1 of 1) K02701 - photosystem I subunit PsaN (psaN)	LOC_Os12g08770	(1 of 1) K02701 - photosystem I subunit PsaN (psaN)
29	Zm00001eb409220_T002	PF05479	PTHR36814:SF1			K02701	GO:0009522 GO:0015979	AT5G64040	(1 of 1) K02701 - photosystem I subunit PsaN (psaN)	Cre02.g082500	(1 of 1) K02701 - photosystem I subunit PsaN (psaN)	LOC_Os12g08770	(1 of 1) K02701 - photosystem I subunit PsaN (psaN)
30	Zm00001eb285440_T001	PF13365	PTHR45980:SF18		EC:3.4.21.107			AT5G40200	(1 of 1) PTHR45980:SF18 - PROTEASE DO-LIKE 9	Cre13.g579901	(1 of 1) IPR001940//IPR008256//IPR009003//IPR036034//IPR041517//IPR043504//IPR046449 - Peptidase S1C // Peptidase S1B // Peptidase S1, PA clan // PDZ superfamily // Protease Do-like, PDZ domain // Peptidase S1, PA clan, chymotrypsin-like fold // Protease Do-like, PDZ domain superfamily	LOC_Os02g50880	(1 of 1) PTHR45980:SF18 - PROTEASE DO-LIKE 9
30	Zm00001eb113530_T003	PF00270 PF00271 PF02559	PTHR14025:SF20	KOG0344	EC:3.6.4.12		GO:0003676 GO:0005524 GO:0006281	AT3G02060	(1 of 1) PF00270//PF00271//PF02559 - DEAD/DEAH box helicase (DEAD) // Helicase conserved C-terminal domain (Helicase_C) // CarD-like/TRCF RID domain (CarD_TRCF_RID)	Cre01.g021850	(1 of 1) PTHR47964:SF1 - ATP-DEPENDENT DNA HELICASE HOMOLOG RECG, CHLOROPLASTIC	LOC_Os11g32880	(1 of 1) KOG0331//KOG0344 - ATP-dependent RNA helicase // ATP-dependent RNA helicase
31	Zm00001eb198860_T001	PF00085	PTHR10438:SF387	KOG0907	EC:1.6.5.4	K03671		AT5G42980	(1 of 1) PTHR10438:SF410 - THIOREDOXIN H3	Cre09.g391900	(1 of 4) PTHR46115:SF5 - THIOREDOXIN DOMAIN-CONTAINING PROTEIN	LOC_Os03g58630	(1 of 2) PTHR10438:SF470 - THIOREDOXIN H8
